# Supplementary material for: High Bandwidth Synaptic Communication and Frequency Tracking in Human Neocortex
Source: PLoS Biol. 2014 Nov 25;12(11):e1002007. doi: 10.1371/journal.pbio.1002007 (PMC4244038; doi:10.1371/journal.pbio.1002007)
Supplement: Data S1 — Numerical data used to generate Figure 1B–E and Figure S1A–D. Also shown in files ‘Figure 1A.rar’ and ‘30Hz_EPSPs.rar’ in Dryad repository http://doi.org/10.5061/dryad.3723p [56]. (XLSX) [file pbio.1002007.s010.xlsx]

## Sheet: Figure 1C
	EPSP
Pair ID	1	2	3	4	5	6	7	8
100608:Group1:Cluster2:5to3:10Hz	0.000860001	0.000897618	0.0010472	0.000859129	0.000885059	0.000920057	0.000907505	0.000986551
100608:Group1:Cluster2:5to3:20Hz	0.000885	0.000781144	0.000789675	0.000936062	0.000912729	0.000927495	0.000852453	0.000876816
100608:Group1:Cluster2:5to3:30Hz	0.0010525	0.000868753	0.000797499	0.00075375	0.000819375	0.000703126	0.000689377	0.00053
100608:Group1:Cluster2:5to3:40Hz	0.000942499	0.000863472	0.000793375	0.000755653	0.000724849	0.000617774	0.00062287	0.000682321
100608:Group1:Cluster3:4to1:10Hz	0.00121313	0.00107325	0.00093411	0.00102453	0.000986004	0.000909171	0.000866265	0.0010934
100608:Group1:Cluster3:4to1:20Hz	0.00153687	0.00121135	0.00102928	0.000904237	0.000771571	0.00067319	0.000904471	0.000734215
100608:Group1:Cluster3:4to1:30Hz	0.00164375	0.001265	0.000688749	0.000451249	0.000855	0.000552501	0.000748749	0.00027875
100608:Group1:Cluster3:4to1:40Hz	0.00146	0.00121132	0.000636425	0.000666484	0.000518428	0.000649811	0.000229764	0.000150401
110125:Slice3:Cluster2:1to4:10Hz	0.00208654	0.00136176	0.00116067	0.00116777	0.000941552	0.00116958	0.00100049	0.00107856
110125:Slice3:Cluster2:1to4:20Hz	0.00174075	0.00110071	0.000806549	0.000690424	0.000656233	0.000614035	0.000635184	0.000530971
110125:Slice3:Cluster2:1to4:30Hz	0.0012817	0.000749928	0.000593829	0.000439096	0.000430687	0.000337657	0.000295289	0.000322206
110125:Slice3:Cluster2:1to4:40Hz	0.00109813	0.000649568	0.000394934	0.000296419	0.000296413	0.000170214	0.000138851	0.000182875
110125:Slice3:Cluster2:1to4:50Hz	0.000755626	0.000495807	0.000362847	0.000246328	0.000164426	0.000164195	0.000200254	0.000121403
Data Normalized	1	2	3	4	5	6	7	8
100608:Group1:Cluster2:5to3:10Hz	1	1.04374	1.21767	0.998986	1.02914	1.06983	1.05524	1.14715
100608:Group1:Cluster2:5to3:20Hz	1	0.882649	0.892288	1.0577	1.03133	1.04802	0.963224	0.990753
100608:Group1:Cluster2:5to3:30Hz	1	0.825418	0.757718	0.716151	0.778503	0.668053	0.654989	0.503562
100608:Group1:Cluster2:5to3:40Hz	1	0.916152	0.841778	0.801755	0.769071	0.655464	0.660871	0.723949
100608:Group1:Cluster3:4to1:10Hz	1	0.884701	0.770003	0.84454	0.81278	0.749445	0.714077	0.901309
100608:Group1:Cluster3:4to1:20Hz	1	0.788193	0.669726	0.588361	0.502039	0.438025	0.588513	0.477733
100608:Group1:Cluster3:4to1:30Hz	1	0.769582	0.419011	0.274524	0.520152	0.336122	0.455513	0.169582
100608:Group1:Cluster3:4to1:40Hz	1	0.829669	0.435907	0.456496	0.355087	0.445076	0.157372	0.103014
110125:Slice3:Cluster2:1to4:10Hz	1	0.652643	0.556268	0.559668	0.451251	0.560538	0.479497	0.516913
110125:Slice3:Cluster2:1to4:20Hz	1	0.632322	0.463334	0.396624	0.376983	0.352742	0.364891	0.305024
110125:Slice3:Cluster2:1to4:30Hz	1	0.585106	0.463315	0.34259	0.336029	0.263445	0.230389	0.25139
110125:Slice3:Cluster2:1to4:40Hz	1	0.591524	0.359644	0.269932	0.269926	0.155004	0.126444	0.166534
110125:Slice3:Cluster2:1to4:50Hz	1	0.656154	0.480194	0.325992	0.217602	0.217297	0.265017	0.160665
100608:Group1:Cluster2:5to3:10Hz	1	1.04374	1.21767	0.998986	1.02914	1.06983	1.05524	1.14715
100608:Group1:Cluster3:4to1:10Hz	1	0.884701	0.770003	0.84454	0.81278	0.749445	0.714077	0.901309
110125:Slice3:Cluster2:1to4:10Hz	1	0.652643	0.556268	0.559668	0.451251	0.560538	0.479497	0.516913
average	1	0.860362	0.84798	0.801065	0.764389	0.793272	0.749604	0.855124
sem	0	0.113554	0.19487	0.12867	0.168567	0.148645	0.167148	0.183394
100608:Group1:Cluster2:5to3:20Hz	1	0.882649	0.892288	1.0577	1.03133	1.04802	0.963224	0.990753
100608:Group1:Cluster3:4to1:20Hz	1	0.788193	0.669726	0.588361	0.502039	0.438025	0.588513	0.477733
110125:Slice3:Cluster2:1to4:20Hz	1	0.632322	0.463334	0.396624	0.376983	0.352742	0.364891	0.305024
average	1	0.767721	0.675116	0.680894	0.636785	0.612928	0.638876	0.59117
sem	0	0.0729843	0.123858	0.196364	0.20055	0.218933	0.17455	0.205918
100608:Group1:Cluster2:5to3:30Hz	1	0.825418	0.757718	0.716151	0.778503	0.668053	0.654989	0.503562
100608:Group1:Cluster3:4to1:30Hz	1	0.769582	0.419011	0.274524	0.520152	0.336122	0.455513	0.169582
110125:Slice3:Cluster2:1to4:30Hz	1	0.585106	0.463315	0.34259	0.336029	0.263445	0.230389	0.25139
average	1	0.726702	0.546681	0.444422	0.544895	0.42254	0.446964	0.308178
sem	0	0.0726098	0.106291	0.137278	0.128329	0.124536	0.122646	0.100506
100608:Group1:Cluster2:5to3:40Hz	1	0.916152	0.841778	0.801755	0.769071	0.655464	0.660871	0.723949
100608:Group1:Cluster3:4to1:40Hz	1	0.829669	0.435907	0.456496	0.355087	0.445076	0.157372	0.103014
110125:Slice3:Cluster2:1to4:40Hz	1	0.591524	0.359644	0.269932	0.269926	0.155004	0.126444	0.166534
average	1	0.779115	0.545776	0.509394	0.464695	0.418515	0.314896	0.331166
sem	0	0.097061	0.149629	0.155786	0.154161	0.145079	0.173218	0.197246

## Sheet: Figure 1D
Young Mouse	Adult Mouse	Human tumor	Human epilepsy
0.25755	0.21208	0.49741
0.49026	0.34871	0.5842
0.37773	0.07066	0.48257
0.28883	0.17252	0.31232
0.3	0.32973	0.5067
0.68862	0.27851	0.30707
0.6926	0.30182	--	0.27392
0.34968	0.38332	0.21593	--
0.60237	0.59546	0.17408	--
0.3584	0.32553	0.33939	--
0.37608	0.3025	0.41065	--
0.47259		0.50813	--
0.2526		0.69115	--
0.45519		0.16958	--
0.34079		--	0.30366
0.22063		--	0.25922
0.27605		--	0.60622
0.44337		0.21648	--
0.29357			0.22445
0.33489			0.33297
0.36665			0.2938
0.43922			0.53404
0.08672			0.46215
0.3827			0.48296
0.32674			0.38687
0.55357			0.439
0.19347			0.23993
1.17604
0.42192
0.18837
0.41849
0.36814
0.36311
1.70047
0.78

## Sheet: Figure 1E
Human Colapsed	Young Mouse	Adult Mouse	Human Tumor	Human Epilepsy	Human Tumor 500ms	Human 300ms
0.86712	0.62264	0.54554	--		0.86712
1.08467	0.68869	0.42072	--		1.08467	0.96179
0.9331	0.7268	0.41313	--		0.9331	0.86587
0.85154	0.22764	0.72474	--		0.85154	0.92613
1.06908	0.7413	0.69138	--		1.06908	1.01611
1.27565	0.94328	0.83452	--		1.27565	0.87229
0.96179	0.73775	0.78075	--	0.96179		0.97422
0.86587	0.62515	0.94649	0.86587	--		1.2704
0.92613	0.73096	1.08193	0.92613	--		0.9559
1.01611	0.48501	0.81252	1.01611	--		0.63964
0.87229	0.64595	0.65892	0.87229	--		0.81296
0.97422	0.44307		0.97422	--		1.37331
1.2704	0.51486		1.2704	--		0.77981
0.9559	0.88006		0.9559	--		0.75358
0.63964	0.68358		--	0.63964		0.85821
0.81296	0.87185		--	0.81296		0.78904
1.37331	0.66445		--	1.37331		1.11326
0.77981	0.74662		0.77981	--		0.93111
0.75358	0.60366			0.75358		0.97278
0.85821	0.49786			0.85821		0.94478
0.78904	0.67397			0.78904		0.80076
1.11326	0.44006			1.11326		0.8041
0.93111	0.36789			0.93111
0.97278	0.67823			0.97278
0.94478	0.77109			0.94478
0.80076	0.77577			0.80076
0.8041	0.83091			0.8041
	1.08376
	0.72992
	0.63088
	0.68401
	0.63312
	0.54736
	0.73762
	0.90343

## Sheet: Figure S1A
Human tumor	Human Epilepsy	Human colapsed	Adult Mouse	Young Mouse
1.29	--	1.29	1.03364	5.7
6.06	--	6.06	1.85793	3.5
2.91	--	2.91	0.39426	3.1
2.3	--	2.3	1.7062	19
1.22	--	1.22	3.42078	0.8
3.84	--	3.84	0.29459	15.4
	5.3	5.3	1.54278	3.4
12.56	--	12.56	2.59936	23.2
4.62	--	4.62	0.19355	27.2
7.56	--	7.56	0.7989	2.9
3.93	--	3.93	3.6372	7.1
5.96	--	5.96		8.5
4.32	--	4.32		4.2
4.31	--	4.31		0.80941
	2.9	2.9		3.6
	1.11	1.11		0.19036
	0.98991	0.98991		5.8
3.09	--	3.09		2.3
--	0.91565	0.91565		6.6
--	1.11	1.11		2.7
--	2.49	2.49		4.3
--	1.49	1.49		8.2
--	4.62	4.62		7.3
--	8.13	8.13		4.2
--	3.05	3.05		0.13
--	0.94705	0.94705		0.46326
--	2.07	2.07		0.84648
				0.4765
				1.35729
				1.71453
				0.5147
				9.52288
				2.21703
				5.33573
				4.03901

## Sheet: Figure S1B
Human tumor	Human Epilepsy	Human colapsed	Adult Mouse	Young Mouse
3.09252		3.09252	2.47556	2.4764
1.76225		1.76225	1.77153	2.1132
6.95562		6.95562	2.46403	1.033
2.39732		2.39732	0.88791	1.3564
1.93438		1.93438	1.4749	1.594
6.18616		6.18616	2.28795	4.0114
--	0.43757	0.43757	2.1879	2.183
3.30035	--	3.30035	1.1464	2.4056
2.51275	--	2.51275	4.30992	1.98
1.36932	--	1.36932	2.18786	1.9016
1.15343	--	1.15343	2.06771	2.0696
1.78111	--	1.78111		1.2954
0.73328	--	0.73328		2.2978
1.78223	--	1.78223		1.0448
--	0.99701	0.99701		1.5404
--	0.70131	0.70131		0.748
--	0.99501	0.99501		1.6566
2.66334	--	2.66334		1.1344
--	1.22878	1.22878		0.9006
--	0.79721	0.79721		1.6804
--	1.26275	1.26275		2.5162
--	4.53547	4.53547		1.4046
--	2.13188	2.13188		1.854
--	2.07593	2.07593		1.3248
--	2.26175	2.26175		1.0429
--	0.88313	0.88313		1.7595
--	2.56544	2.56544		1.4774
				1.2156
				2.7237
				2.075
				1.1766
				1.2953
				4.9629
				2.236
				3.0334

## Sheet: Figure S1C
Human	Young Mouse	Adult Mouse
14.8556	27.3072	22.9584
19.1214	24.1578	21.7629
19.321	26.8283	35.8166
15.255	27.4569	33.2753
30.03	25.6797	41.5394
26.2307	26.6183	21.3571
16.2128	24.901	17.6513
15.1161	25.1354	22.1037
15.2631	26.6922	34.2109
20.6815	26.8078	24.4081
26.2473	25.2646	19.2009
21.4907	23.1665	17.1962
20.3262	29.4823	18.3856
22.1916	19.0976	23.5414
18.1531	23.4268	15.9912
17.2927	24.0592
13.6772	26.1374
20.1253	26.7672
30.1817	24.3857
21.3012	28.1202
18.1436	27.0493
22.8239	25.2117
22.5994	25.1565
19.9695	22.3052
7.98167	23.3671
14.4255	22.3578
17.0755	21.529

## Sheet: Figure S1D
Human tumor	Human Epilepsy	Human colapsed	Adult Mouse	Young Mouse
10.6		10.6	62.7216	5.66
22.8572		22.8572	35.3086	21.872
9.1		9.1	46.7688	30.118
10.89		10.89	63.6585	28.214
17.16		17.16	47.6353	4.218
6.02		6.02	41.4569	5.82
--	7.31278	7.31278	35.0573	14.93
66.1938	--	66.1938	47.5422	19.35
46.9131	--	46.9131	21.7267	21.22
34.026	--	34.026	26.0682	17.3
34.086	--	34.086	34.1027	24.52
36.024	--	36.024		10.91
30.9092	--	30.9092		26.43
33.4866	--	33.4866		18.4
--	37.023	37.023		23.19
--	48.4716	48.4716		21.95
--	27.6125	27.6125		25.41
37.5225	--	37.5225		17.89
--	68.1918	68.1918		22.72
--	42.038	42.038		20.25
--	24.5355	24.5355		22.55
--	8.17192	8.17192		44.44
--	18.9811	18.9811		35.86
--	16.9232	16.9232		20.36
--	17.4826	17.4826		25.1163
--	18.2618	18.2618		24.4872
--	40.4396	40.4396		29.7625
				22.3046
				23.1859
				26.8073
				39.7549
				21.03
				25.3857
				14.5826
				12.5313
