# Supplementary material for: High Bandwidth Synaptic Communication and Frequency Tracking in Human Neocortex
Source: PLoS Biol. 2014 Nov 25;12(11):e1002007. doi: 10.1371/journal.pbio.1002007 (PMC4244038; doi:10.1371/journal.pbio.1002007)
Supplement: Data S3 — Numerical data used to generate Figures 5 and S4 . Also shown in Dryad repository http://doi.org/10.5061/dryad.3723p [56]. (XLS) [file pbio.1002007.s012.xls]

## Sheet: Figure 5E
Species	CellName	single AP	1-5Hz	5-10Hz	10-15Hz	15-20Hz	20-25Hz	25-30Hz
Mouse	Cell_01	-37.82	-36.72	-36.83	-36.56	-36.03	-36.03	-37.01
Mouse	Cell_02	-43.94	-42.31	-40.28	-38.33	-36.86
Mouse	Cell_03	-39.07	-33.11	-31.3	-31.61	-31.02	-31.86	-33.02
Mouse	Cell_04	-37.81	-34.41	-34.39	-34.24	-33.51	-33.11	-33.1
Mouse	Cell_05	-40.13	-35.89	-36.44	-36.27	-33.96	-32.79	-34.62
Mouse	Cell_06	-46.45	-38.28	-37.94	-39.21	-40.44	-41.03
Mouse	Cell_07	-39.59		-34.61	-34.11	-30.13	-31.36	-33.48
Mouse	Cell_08	-37.11	-34.63	-32.94	-32.25	-31.12	-32.69	-34.89
Mouse	Cell_09	-45.22	-38.09	-37.61	-35.31	-33.34	-36.53	-37.38
Mouse	Cell_10	-40.25	-37.98	-37.45	-36.23	-35.15	-35.05	-36.2
Mouse	Cell_11	-42.74		-38.56	-38.04	-37	-35.73	-34.52
Mouse	Cell_12	-37.37	-33.55	-33.02	-32.89	-30.29	-29.55	-30.18
Human	Cell_01	-41.12	-39.74	-39.57	-40.05	-39.7	-39.34	-38.82
Human	Cell_02	-42.89	-40.91	-40.4
Human	Cell_03	-45.78	-44.52	-42.76	-43.92
Human	Cell_04	-43.64	-40.17	-41.29	-41.39	-41.89	-41.31	-41.65
Human	Cell_05	-40.42	-37.86	-37.93	-38.41	-37.53	-38.32
Human	Cell_06	-38.76	-33.21	-32.55
Human	Cell_07	-44.36	-41.13	-41.01	-41.47
Human	Cell_08	-39.67		-34.54	-35.75	-35.98	-35.9	-35.91
Human	Cell_09	-41.67		-39.6	-39.68		-40.14	-40.2
Human	Cell_10	-39.04		-37.05	-38.69	-38.72
Human	Cell_11	-37.62		-36.57	-37.09
Human	Cell_12	-37.11		-35.59	-35.82		-35.76	-36.01
Human	Cell_13	-40.91	-39.34	-38.99	-38.53	-37.97	-38.7
Human	Cell_14	-38.67		-35.95	-35.8	-35.02	-35.14	-35.73
Human	Cell_15	-36.85		-34.75
Human	Cell_16	-42.89	-40.06	-40.44	-40.04	-39.82	-39.87	-40.04
Human	Cell_17	-42.32	-40.85	-40.14	-39.57	-39.02	-38.96	-39.39
Human	Cell_18	-42.84	-40.03	-39.6	-37.8	-37.81	-38.03	-37.91
Human	Cell_19	-39.84	-37.37	-37.14	-35.69	-35.33	-35.48	-35.36
Human	Cell_20	-39.04	-36.46	-36.27	-35.58
Human	Cell_21	-43.76	-39.75	-39.05	-38.52	-38.12
Human	Cell_22	-33.67	-31.24	-29.79	-30.3	-30.61
Human	Cell_23	-40.36	-36.71	-36.16	-36.2	-35.8

## Sheet: Figure S4D
Species	CellName	single AP	1-5Hz	5-10Hz	10-15Hz	15-20Hz	20-25Hz	25-30Hz
Mouse	Cell_01	1.78	0.45	0.55	0.51	0.75	0.7	0.45
Mouse	Cell_02	0.81		0.81	1.3	1.2
Mouse	Cell_03	1.75	2.26	2.33	2.2	2.13	1.89	1.05
Mouse	Cell_04	1.74		0.7	0.83	0.89	0.94	0.92
Mouse	Cell_05	1.1		0.47	0.94	1.55	1.33	1.28
Mouse	Cell_06	0.62	1.02	0.83	0.98	0.53
Mouse	Cell_07	1.65		1.51	1.94	2.61	2.86	1.82
Mouse	Cell_08	2.15	0.71	1.14	1.27	1.55	1.33	0.61
Mouse	Cell_09	2.42		0.9	3.61	1.92	2.33
Mouse	Cell_10	1.63	0.46	0.65	1.01	1.16	1.69	1.29
Mouse	Cell_11	1.21		2.23	0.71	1.27	1.56	5.72
Mouse	Cell_12	0.82		0.81	1.34	1.18	1.11	1.11
Human	Cell_01	1.45	1.19	1.42		0.66	1.39	0.89
Human	Cell_02	0.42	0.36	0.71
Human	Cell_03	0.99		0.92	0.53
Human	Cell_04	0.74	0.5	0.88	0.47	0.46	0.47	0.32
Human	Cell_05	0.39	0.37	0.36	0.35		0.3
Human	Cell_06	0.88		3.05
Human	Cell_07	0.71	1.3	4.25
Human	Cell_08	0.86		1.04	0.44
Human	Cell_09	0.47		0.76	0.34			0.31
Human	Cell_10	0.39		0.38
Human	Cell_11	0.76		0.87	0.48
Human	Cell_12	0.54		0.45
Human	Cell_13	0.47		0.34	0.32		0.46	0.47
Human	Cell_14	0.37		0.28	0.35
Human	Cell_15			0.38
Human	Cell_16	0.35		0.31	0.56	0.39		0.25
Human	Cell_17	0.61		0.51	0.5	0.49	0.44
Human	Cell_18	0.53	0.56	0.56	6.91	0.59
Human	Cell_19	0.47	0.53	0.43	0.36	0.55	2.93	0.47
Human	Cell_20	0.42	0.25	0.46	0.5
Human	Cell_21	0.54	0.27	0.69	0.69	0.78
Human	Cell_22	1.17	0.3	1.11	0.43	4.19
Human	Cell_23	0.65		0.57	0.59	0.63

## Sheet: Figure S4B
Species	CellName	single AP	1-5Hz	5-10Hz	10-15Hz	15-20Hz	20-25Hz	25-30Hz
Mouse	Cell_01	60.47	59.9	58.47	56.44	53.89	52.77	55.18
Mouse	Cell_02	57.12	56.48	53.79	50.08	48.03
Mouse	Cell_03	69.43	64.97	62.24	61.75	59.99	59.58	60.3
Mouse	Cell_04	62.61	60.9	58.8	57.3	54.7	52.63	51.1
Mouse	Cell_05	62.16	57.41	58.35	58.08	54.07	51.95	54.59
Mouse	Cell_06	54.44	48.97	49.48	50.27	51.65	51.52
Mouse	Cell_07	66.77		63.51	61.27	55.44	56.85	58
Mouse	Cell_08	61.06	59.88	58.5	54.39	51.64	53.65	56.76
Mouse	Cell_09	61.37	60.79	58.76	54.17	50.39	53.79	54.19
Mouse	Cell_10	62.29	62.24	60.75	58.18	54.73	54.09	55.13
Mouse	Cell_11	64.26		61.37	60.76	58.63	55.18	52.87
Mouse	Cell_12	68.39	66.79	63.12	63.71	59.1	57.09	58.47
Human	Cell_01	59.29	57.84	57.36	54.56	54.02	57.48	58
Human	Cell_02	59.53	58.47	57.62
Human	Cell_03	59	59.35	57.77	57.51
Human	Cell_04	60.76	54.41	59.81	58.96	55.39	55.91	56.22
Human	Cell_05	60.24	59.32	59.05	57.72	56.9	56.34
Human	Cell_06	55.96	52.74	52.17
Human	Cell_07	54.69	52.76	52.65	50.2
Human	Cell_08	62.28		59.17	59.2	59.43	59.28	59.61
Human	Cell_09	61.32		58.44	59.23		59.68	60.03
Human	Cell_10	56.28		55.49	54.27	54.74
Human	Cell_11	56.12		55.58	56.38
Human	Cell_12	53.05		52.6	51.77		54.1	53.55
Human	Cell_13	60.3	60.77	59.13	58.11	58.21	59.22
Human	Cell_14	61.08		59.6	59.05	59.7	59.73	59.93
Human	Cell_15	65.86		64.5
Human	Cell_16	57.94	58.66	56.93	56.23	55.3	56.99	57.38
Human	Cell_17	58.25	57.85	57.34	55.93	54.11	52.99	55.34
Human	Cell_18	55.25	54.58	54.24	53.26	52.38	53.15	53.22
Human	Cell_19	60.36	59.77	58.76	57.36	55.99	54.35	54.17
Human	Cell_20	62.09	61.39	60.89	60.2
Human	Cell_21	53.4	52.25	51.05	49.9	48.73
Human	Cell_22	60.19	58.38	58.45	56.51	55.46
Human	Cell_23	56.1	56.22	55	54.46	53.76

## Sheet: Figure S4A
Species	CellName	single AP	1-5Hz	5-10Hz	10-15Hz	15-20Hz	20-25Hz	25-30Hz
Mouse	Cell_01	98.29	96.63	95.3	92.99	89.92	88.8	92.2
Mouse	Cell_02	101.06	98.79	94.07	88.41	84.89
Mouse	Cell_03	108.5	98.08	93.54	93.36	91.01	91.43	93.32
Mouse	Cell_04	100.43	95.31	93.19	91.54	88.21	85.74	84.2
Mouse	Cell_05	102.29	93.3	94.79	94.35	88.03	84.74	89.2
Mouse	Cell_06	100.89	87.25	87.43	89.47	92.09	92.54
Mouse	Cell_07	106.36		98.12	95.39	85.57	88.21	91.47
Mouse	Cell_08	98.17	94.51	91.44	86.64	82.76	86.34	91.66
Mouse	Cell_09	106.59	98.88	96.37	89.48	83.74	90.33	91.57
Mouse	Cell_10	102.54	100.22	98.2	94.41	89.89	89.14	91.33
Mouse	Cell_11	107		99.93	98.79	95.63	90.9	87.39
Mouse	Cell_12	105.76	100.34	96.14	96.6	89.39	86.64	88.65
Human	Cell_01	100.41	97.58	96.93	94.61	93.72	96.82	96.82
Human	Cell_02	102.42	99.38	98.02
Human	Cell_03	104.78	103.87	100.52	101.42
Human	Cell_04	104.4	94.58	101.1	100.34	97.28	97.22	97.87
Human	Cell_05	100.67	97.18	96.99	96.12	94.43	94.66
Human	Cell_06	94.72	85.95	84.72
Human	Cell_07	99.06	93.9	93.67	91.66
Human	Cell_08	101.95		93.7	94.95	95.41	95.18	95.52
Human	Cell_09	103		98.04	98.9		99.82	100.23
Human	Cell_10	95.32		92.55	92.96	93.45
Human	Cell_11	93.74		92.15	93.47
Human	Cell_12	90.16		88.19	87.59		89.86	89.56
Human	Cell_13	101.22	100.11	98.13	96.64	96.18	97.93
Human	Cell_14	99.76		95.56	94.84	94.73	94.87	95.66
Human	Cell_15	102.71		99.25
Human	Cell_16	100.83	98.72	97.36	96.28	95.12	96.86	97.42
Human	Cell_17	100.58	98.7	97.49	95.5	93.14	91.95	94.73
Human	Cell_18	98.1	94.61	93.84	91.06	90.19	91.18	91.12
Human	Cell_19	100.2	97.14	95.9	93.05	91.32	89.83	89.53
Human	Cell_20	101.13	97.85	97.16	95.78
Human	Cell_21	97.17	92	90.1	88.42	86.85
Human	Cell_22	93.85	89.62	88.24	86.81	86.07
Human	Cell_23	96.46	92.93	91.17	90.66	89.56

## Sheet: Figure S4C
Species	CellName	single AP	1-5Hz	5-10Hz	10-15Hz	15-20Hz	20-25Hz	25-30Hz
Mouse	Cell_01	1	0.983	0.97	0.946	0.915	0.903	0.938
Mouse	Cell_02	1	0.978	0.931	0.875	0.84
Mouse	Cell_03	1	0.904	0.862	0.86	0.839	0.843	0.86
Mouse	Cell_04	1	0.949	0.928	0.911	0.878	0.854	0.838
Mouse	Cell_05	1	0.912	0.927	0.922	0.861	0.828	0.872
Mouse	Cell_06	1	0.865	0.867	0.887	0.913	0.917
Mouse	Cell_07	1		0.922	0.897	0.805	0.829	0.86
Mouse	Cell_08	1	0.963	0.931	0.883	0.843	0.88	0.934
Mouse	Cell_09	1	0.928	0.904	0.839	0.786	0.847	0.859
Mouse	Cell_10	1	0.977	0.958	0.921	0.877	0.869	0.891
Mouse	Cell_11	1		0.934	0.923	0.894	0.85	0.817
Mouse	Cell_12	1	0.949	0.909	0.913	0.845	0.819	0.838
Human	Cell_01	1	0.972	0.965	0.942	0.933	0.964	0.964
Human	Cell_02	1	0.97	0.957
Human	Cell_03	1	0.991	0.959	0.968
Human	Cell_04	1	0.906	0.968	0.961	0.932	0.931	0.937
Human	Cell_05	1	0.965	0.963	0.955	0.938	0.94
Human	Cell_06	1	0.907	0.894
Human	Cell_07	1	0.948	0.946	0.925
Human	Cell_08	1		0.919	0.931	0.936	0.934	0.937
Human	Cell_09	1		0.952	0.96		0.969	0.973
Human	Cell_10	1		0.971	0.975	0.98
Human	Cell_11	1		0.983	0.997
Human	Cell_12	1		0.978	0.972		0.997	0.993
Human	Cell_13	1	0.989	0.969	0.955	0.95	0.967
Human	Cell_14	1		0.958	0.951	0.95	0.951	0.959
Human	Cell_15	1		0.966
Human	Cell_16	1	0.979	0.966	0.955	0.943	0.961	0.966
Human	Cell_17	1	0.981	0.969	0.95	0.926	0.914	0.942
Human	Cell_18	1	0.964	0.957	0.928	0.919	0.929	0.929
Human	Cell_19	1	0.969	0.957	0.929	0.911	0.897	0.894
Human	Cell_20	1	0.968	0.961	0.947
Human	Cell_21	1	0.947	0.927	0.91	0.894
Human	Cell_22	1	0.955	0.94	0.925	0.917
Human	Cell_23	1	0.963	0.945	0.94	0.928

## Sheet: Figure 5F
Species	CellName	single AP	1-5Hz	5-10Hz	10-15Hz	15-20Hz	20-25Hz	25-30Hz
Mouse	Cell_01	32.47	26.76	29.08	28.97	26.7	24.99	27.06
Mouse	Cell_02	44.59	35.62	36.54	32.1	27.48
Mouse	Cell_03	28.44	19.5	18.18	18.22	18.27	20.79	20.51
Mouse	Cell_04	36.68	28.11	29.86	28.8	27.7	26.99	25.88
Mouse	Cell_05	36.07	29.23	31.01	30.11	26.03	25.64	25.77
Mouse	Cell_06	39.54	28.53	27.17	33.29	26.98	32.56
Mouse	Cell_07	37.2		33.24	29.92	23.6	27.66	28.23
Mouse	Cell_08	31.92	29.31	28.09	24.21	23.38	25.03	25.88
Mouse	Cell_09	37.45	33.81	29.95	24.32	21.7	26.61	24.42
Mouse	Cell_10	36.14	34.31	31.37	29.56	26.07	26.42	27.13
Mouse	Cell_11	37.27		32.64	32.54	30.53	28.42	26.52
Mouse	Cell_12	31.24	27.08	24.92	23.31	19.93	18.49	22.75
Human	Cell_01	38.06	37.07	34.66	32.56	32.25	37.62	35.71
Human	Cell_02	33.45	32.77	31.21
Human	Cell_03	38.16	33.11	33.58	31.44
Human	Cell_04	37	31.21	33.56	33.1	31.25	28.95	30.59
Human	Cell_05	35.28	32.65	32.81	30.34	30.77	28.02
Human	Cell_06	35.69	28.32	26.45
Human	Cell_07	39.56	35.83	35.96	34.8
Human	Cell_08	31.22		24.55	25.01	25.03	28.83	27.51
Human	Cell_09	39.32		34.74	41.44		36.78	38.62
Human	Cell_10	37.5		34.82	32.76	35.47
Human	Cell_11	37.08		35.24	36.04
Human	Cell_12	35.13		32.04	30.99		31.12	34.68
Human	Cell_13	36.46	31.78	34.13	29.9	37.62	32.02
Human	Cell_14	35.13		28.57	29.38	29.24	26.07	32.69
Human	Cell_15	30.8		32.56
Human	Cell_16	42.77	40.43	39.31	37.46	37.66	44.93	37.09
Human	Cell_17	36.67	33.21	34.57	34.26	30.72	31.06	38.49
Human	Cell_18	37	33.94	33.41	30.63	28.82	27.92	26.3
Human	Cell_19	39.4	35.85	34.8	34.48	33.88	31.77	29.92
Human	Cell_20	38.23	36.28	37.44	33.86
Human	Cell_21	40.58	39.67	35.31	35.05	33.57
Human	Cell_22	35.75	35.31	33.86	29.49	30.89
Human	Cell_23	44.39	44.16	42.21	40.36	39.74

## Sheet: Figure S4E
Species	CellName	single AP	1-5Hz	5-10Hz	10-15Hz	15-20Hz	20-25Hz	25-30Hz
Mouse	Cell_01	832.22	767.74	724.37	670.27	616.31	598.35	665.86
Mouse	Cell_02	713.91	667.11	601.19	510.29	457.68
Mouse	Cell_03	519.78	410.69	362.53	356.11	332.7	326.21	333.39
Mouse	Cell_04	882.37	743.89	689.05	652.9	598.1	558.38	530.21
Mouse	Cell_05	703.35	554.83	577.69	574.96	496.83	455.13	506.32
Mouse	Cell_06	734.05	528.13	544.34	569.9	618.32	623.58
Mouse	Cell_07	651.01		537.52	510.81	404.75	436.62	460.81
Mouse	Cell_08	560.1	511.42	463.99	416.45	375.65	414.56	474.87
Mouse	Cell_09	663.87	582.63	544.87	458.83	396.77	465.12	482.7
Mouse	Cell_10	570.47	534.05	500.31	459.63	406.94	399.99	420.39
Mouse	Cell_11	642.81		523.9	513.99	473.06	414.03	380.25
Mouse	Cell_12	687.45	599.03	530.22	546.97	446.76	409.07	437.9
Human	Cell_01	655.09	586.36	576.91	528.44	527.89	588.68	594.26
Human	Cell_02	625.61	561.05	540.45
Human	Cell_03	527.99	518.12	473.54	486.38
Human	Cell_04	590	408.64	529.14	521.93	451.18	485.02	495.84
Human	Cell_05	560.26	508.16	498.22	486.96	479.94	471.71
Human	Cell_06	428.6	336.19	328.05
Human	Cell_07	465.55	396.5	394.25	374
Human	Cell_08	591.12		463.92	498.53	491.79	488.57	494.52
Human	Cell_09	705.7		601.65	615.13		643.98	651.05
Human	Cell_10	495.01		451.04	460.13	463.48
Human	Cell_11	410.05		378.41	396.27
Human	Cell_12	361.48		327.52	319.22		354.16	347.14
Human	Cell_13	544.81	509.25	490.04	471.89	479.17	496.23
Human	Cell_14	540.53		470.16	468.94	473.44	479.68	486.32
Human	Cell_15	566.95		514.28
Human	Cell_16	552.38	524.97	500.39	491.7	480.92	505.82	509.85
Human	Cell_17	534.86	479.73	474.9	455.33	431.52	421.58	449.78
Human	Cell_18	440.96	404.94	400.09	377.93	361.54	366.25	375.6
Human	Cell_19	534.47	492.06	472.81	449.58	432.04	416.11	413.62
Human	Cell_20	604.11	546.18	532.55	519.69
Human	Cell_21	498.76	422.22	404.5	389.39	376.16
Human	Cell_22	587.66	500.47	494.68	470.1	451.37
Human	Cell_23	607.54	576.72	552.61	549.5	538.01

## Sheet: Figure S4F
Species	CellName	single AP	1-5Hz	5-10Hz	10-15Hz	15-20Hz	20-25Hz	25-30Hz
Mouse	Cell_01	1	0.923	0.87	0.805	0.741	0.719	0.8
Mouse	Cell_02	1	0.934	0.842	0.715	0.641
Mouse	Cell_03	1	0.79	0.697	0.685	0.64	0.628	0.641
Mouse	Cell_04	1	0.843	0.781	0.74	0.678	0.633	0.601
Mouse	Cell_05	1	0.789	0.821	0.817	0.706	0.647	0.72
Mouse	Cell_06	1	0.719	0.742	0.776	0.842	0.85
Mouse	Cell_07	1		0.826	0.785	0.622	0.671	0.708
Mouse	Cell_08	1	0.913	0.828	0.744	0.671	0.74	0.848
Mouse	Cell_09	1	0.878	0.821	0.691	0.598	0.701	0.727
Mouse	Cell_10	1	0.936	0.877	0.806	0.713	0.701	0.737
Mouse	Cell_11	1		0.815	0.8	0.736	0.644	0.592
Mouse	Cell_12	1	0.871	0.771	0.796	0.65	0.595	0.637
Human	Cell_01	1	0.895	0.881	0.807	0.806	0.899	0.907
Human	Cell_02	1	0.897	0.864
Human	Cell_03	1	0.981	0.897	0.921
Human	Cell_04	1	0.693	0.897	0.885	0.765	0.822	0.84
Human	Cell_05	1	0.907	0.889	0.869	0.857	0.842
Human	Cell_06	1	0.784	0.765
Human	Cell_07	1	0.852	0.847	0.803
Human	Cell_08	1		0.785	0.843	0.832	0.827	0.837
Human	Cell_09	1		0.853	0.872		0.913	0.923
Human	Cell_10	1		0.911	0.93	0.936
Human	Cell_11	1		0.923	0.966
Human	Cell_12	1		0.906	0.883		0.98	0.96
Human	Cell_13	1	0.935	0.899	0.866	0.88	0.911
Human	Cell_14	1		0.87	0.868	0.876	0.887	0.9
Human	Cell_15	1		0.907
Human	Cell_16	1	0.95	0.906	0.89	0.871	0.916	0.923
Human	Cell_17	1	0.897	0.888	0.851	0.807	0.788	0.841
Human	Cell_18	1	0.918	0.907	0.857	0.82	0.831	0.852
Human	Cell_19	1	0.921	0.885	0.841	0.808	0.779	0.774
Human	Cell_20	1	0.904	0.882	0.86
Human	Cell_21	1	0.847	0.811	0.781	0.754
Human	Cell_22	1	0.852	0.842	0.8	0.768
Human	Cell_23	1	0.949	0.91	0.904	0.886
