# Supplementary material for: High Bandwidth Synaptic Communication and Frequency Tracking in Human Neocortex
Source: PLoS Biol. 2014 Nov 25;12(11):e1002007. doi: 10.1371/journal.pbio.1002007 (PMC4244038; doi:10.1371/journal.pbio.1002007)
Supplement: Index S1 — Index file (index S1.xlsx): List and content description of all files and folders present in the Dryad repository (doi:10.5061/dryad.3723p). (XLSX) [file pbio.1002007.s013.xlsx]

## Sheet: Sheet1
Filename	Description
30Hz_EPSPs.rar	All EPSPs used as examples on figures 1 and S1 and where all EPSP parameteres have been calculated from.
Code_Fig3_and_SFig2.rar	Matlab code used to generate our model based panels.
Figure 1A.rar	Neurolucida reconstructed pair of synaptically connected human pyramidal cells.
Poisson_Human.rar	raw traces used in the average trace displayed in Figure 3B.
Poisson_Mouse.rar	raw traces used in the average trace displayed in Figure 3A.
Data_Fig5_and_SFig4.rar	Raw data used to produce Figure 5 and Figure S4.
Data S1.xlsx	Excel sheet with numbers displayed in Figures 1C, 1D, 1E and S1A, S1B, S1C and S1D.
Data S2.xlsx	Excel sheet with numbers displayed in Figure 2.
Data S5.xls	Excel sheet with numbers displayed in Figures 5 and S4.
Data_Fig4_and_SFig3_Human.zip	Raw data used to produce Figure 4 and Figure S3 (Human dataset)
Data_Fig4_and_SFig3_Mouse_Part1.zip	Raw data used to produce Figure 4 and Figure S3 (Mouse dataset part 1)
Data_Fig4_and_SFig3_Mouse_Part2.zip	Raw data used to produce Figure 4 and Figure S3 (Mouse dataset part 2)
Data_Fig4_and_SFig3_Mouse_Part3.zip	Raw data used to produce Figure 4 and Figure S3 (Mouse dataset part 3)
Data_Fig4_and_SFig3_Mouse_Part4.zip	Raw data used to produce Figure 4 and Figure S3 (Mouse dataset part 4)
